# Supplementary material for: Behavioural Traits in Bos taurus Cattle, Their Heritability, Potential Genetic Markers, and Associations with Production Traits
Source: Animals (Basel). 2022 Sep 28;12(19):2602. doi: 10.3390/ani12192602 (PMC9559500; doi:10.3390/ani12192602)
Supplement: Supplementary file 1 [file animals-12-02602-s001.zip]

Archive with 1 entries (1 files):
- animals-1924004-supplementary.xlsx
