# Supplementary material for: Behavioural Traits in Bos taurus Cattle, Their Heritability, Potential Genetic Markers, and Associations with Production Traits
Source: Animals (Basel). 2022 Sep 28;12(19):2602. doi: 10.3390/ani12192602 (PMC9559500; doi:10.3390/ani12192602)
Supplement: Supplementary file 1 [file animals-12-02602-s001.zip › animals-1924004-supplementary.xlsx]

## Sheet: Supplementary Tables S1
Supplementary Tables S1: Traits described in the studies returned by the search criteria and how they were scored and where they were undertaken
Behavioural trait	Method	Score (units)	Country	References
Temperament, disposition and/or docility
Docility	Subjective	1 to 6	USA	Beckman et al., 2007
Docility - Docility	Scored subjectively, modelled in to six separate scores	1 to 6	USA	Beckman et al., 2007
Temperament	Subjective	1 to 9	Sweden	Carlstrom et al., 2016
Temperament	Subjective	1 to 5	Romania	Cziszter et al., 2016
Temperament	Subjective	1 to 5	Mexico	Garza-Brenner et al., 2017
Individual Temperament	Combination of Flight Speed and Pen Score	(PS + FS)/2	Mexico	Garza-Brenner et al., 2017
Docility score 1	Subjective	1 to 5	France	Gauly et al., 2001
Temperament	Not described, taken from national database	Not stated	Australia	Haile-Mariam et al.,2004
Temperament	Subjectively scored by a trained inspector or dairy farmer	1 to 9	Germany	Hiendleder et al., 2003
Temperament	Subjective	1 to 5	Switzerland	Kramer et al., 2013, Kramer et al., 2014
Docility score	Linear combination of agression, and animal excapes/ attempted escapes from an enclosed area		France	Phocas et al., 2006
Disposition score	Subjective	1-6, scores over 2 combined to >=3	Iowa, USA	Reinhardt et al., 2009
Temperament	Movement in a weighing device measured by a MMD attached to load cells response to isolation		Saskatchewan, Canada	Schmutz et al., 2001
Farmer assessed temperament	Subjective, farmer assessed at both handling and milking	1 to 9	Denmark	Stephansen et al., 2018
Handling temperament	Subjective, by classifiers assessed	1 to 9	Denmark	Stephansen et al., 2018
Temperament	Subjective	1 to 5	Japan	Takeda et al., 2017
Temperament (Group)	Temperament score calm (1&2) or restless (3-5)	1 to 2	Japan	Takeda et al., 2017
Docility	Subjective	1 to 9	Spain	Varona et al.,2012
Docility	Subjective	1 to 5	Austria	Walkom et al.,2016
Temperament	Subjective	1 to 3	Norway	Wethal et al.,2020
Aggression
Aggressiveness	Subjective	binominal, was animal aggressive towards herd mates	Switzerland	Kramer et al., 2013, Kramer et al., 2014
Aggressiveness against handler	Subjective	Did animal threaten handler	France	Phocas et al., 2006
Aggression during gestation	Subjective scored by farmers, were any signs of aggression shown towrds handler	1 to 7	France	Vallee et al., 2015
Aggression during parturtion	Subjective scored by farmers, were any signs of aggression shown towrds handler	1 to 7	France	Vallee et al., 2015
Crush score
Subjective chute score	Subjective	1 to 5	Kentucky USA	Bruno et al., 2016
Objective chute score	Objective chute score	SD of weights recorded across a set time interval	Kentucky USA	Bruno et al., 2016
Crush score	Subjective	1 to 5	Australia	Café et al., 2011
Crush score	Subjective.	1 to 5	Germany	Hoppe et al., 2010
Crush score	Subjective	1 to 6	USA	Torres-Vazquez et al., 2016
Crush score	Subjective	1 to 6	Scotland	Turner et al., 2011
Flight score
Flight score	Time to traverse a fixed distance of 1.68 m upon exiting a squeeze chute	m/s	Kentucky USA	Bruno et al., 2016
Flight score	Time taken to traverse a fixed distance of 1.7m after exiting a squeeze chute.	m/s	Australia	Café et al., 2011
Flight score	Subjective	1 to 4	Germany	Hoppe et al., 2010
Flight score	Time to traverse a fixed distance of 4.318 m upon exiting a squeeze chute	m/s	Nebraska, USA	Lindholm-Perry et al., 2015
Flight score	Time taken to traverse a fixed distance of 4.318m after exiting a squeeze chute.	m/s	America	Rolfe et al., 2011
Flight score	Time taken to traverse 3.5m after exiting a squeeze chute.	m/s	Scotland	Turner et al.,2013
Flight score	Time to traverse a fixed distance upon exiting a squeeze chute (distance not stated)	m/s	Missouri, USA	Weaber et al.,2010
Milking temperament
Flinch step	Number of interactions flinch, kick and step away when stockperson 0.5m from cow	Count	Australia	Breuer et al., 2000
Flinch step and kick when clusters on	Number of interactions flinch and step away when stockperson 0.5m from cow	Count	Australia	Breuer et al., 2000
Flinch step and flinch step and kick when clusters on	Sum of Flinch step and Flinch step and kick when clusters on	Count	Australia	Breuer et al., 2000
Milking temperament	Subjective	1 to 5	Canada, Ontario	Chen et al., 2020
Milking temperament	Subjective	1 to 4	Switzerland	Kramer et al., 2013, Kramer et al., 2014
Milking temperament	Subjective	1 to 3	Poland	Sawa et al., 2017
Milking temperament	Subjective	1 to 5	Canada, Ontario	Sewalem et al., 2011
Non restrained
Stranger test	Investigator enters pen with animal	1 to 5	Japan	Aierqing et al., 2020
Novel object test	A red ball in thrown in amongst the animals	1 to 5	Japan	Aierqing et al., 2020
Human approach test	Human approached animal at feeder from a distance of 3 m	1 to 5	Japan	Aierqing et al., 2020
Human approach at feeder	Human approached from a distance of 3 m	1 to 5	Japan	Aierqing et al., 2020
Time spent within set distance of human in enclosed pen	count of seconds animal spent within 3 m of human whilst in a 6 x 6 arena or 7.8m octagonal	Time (sec)	Australia	Breuer et al., 2000
Novel object test	Novel object (Traffic cone) added to pen	PCA The behaviours recorded were contact with the human, inactivity, exploration, grooming, activity, running, vocalization, changes between segments, the habituation of the calf in the open field segment harbouring the novel object or human and the habituation of the calf in the neighbouring segment.	Germany	Friedrich et al., 2016
Open field test	Calves in 9.6m x 4m open arena	PCA The behaviours recorded were contact with the human, inactivity, exploration, grooming, activity, running, vocalization, changes between segments, the habituation of the calf in the open field segment harbouring the novel object or human and the habituation of the calf in the neighbouring segment.	Germany	Friedrich et al., 2016
Social separation	Actions counted included vovcalisation, running while isolated	PCA or animal beahviour		Gutierrez-Gil et al.,2008
Time in contact with human or object (%	Time spent with muzzle in contact with human or object (muzzle within 5 cm)	Time (sec)	British columbia, Canada	Neave et al., 2018
Time spent playing (% of time)	Time spent jumping or running whilst not engaged with assesor	Time (sec)	British columbia, Canada	Neave et al., 2018
Isolation score	Reaction to novel pen area alone with handler	1 to 6	Scotland	Turner et al.,2013
Restrained
Avoidance Distance at Feeding Barrier	Animal in feed rack approached	Distance from human's hand to animal (m) once avoidnce behaviour displayed	France	Bacheret al., 2021
Total number of movemenst in weigh crate, recorded with human in veiw, no human in veiw and type of movment	Total number of movements recorded visually for a period of no less than 10sec when a human stood still in line of sight	Count, scale 0 (no movement) to 60 (continuous movement). Scale also converted to caetgorical of 1 to 6	France	Benhajali et al.,2010
Total number of movemenst duringexposure to human (categorical)	Total number of movements recorded visually for a period of no less than 10sec when a human stood still in line of sight	Total number of movements transformed to 1- 6 scale	France	Benhajali et al.,2010
Tethered behaviour score	Subjective	1 to 4	Germany	Gauly et al., 2002
Tethering	Subjective	1 to 5	Germany	Glenske et al., 2011
Weighing test	Subjective	1 to 5	Germany	Glenske et al., 2011
Separation and restraint	Subjective	1 to 5	Germany	Glenske et al., 2011
Avoidance Distance at Feeding Barrier	Animal in feed rack approached	Distance from human to animal (m) once avoidance behaviour displayed (converted to linear score 1 to 6)		Gutierrez-Gil et al.,2008
Race score	Subjective	1 to 5	Scotland	Turner et al., 2011

## Sheet: Supplementary Tables S2
Supplementary Tables S2: Behavioural traits which were considered to have low accuracy heritabilities (SE>0.05)
Trait	Heritability ±SE	Breed	n	Age at test	Reference
Temperament, disposition and/or docility
Temperament	0.07	German hostein	123	mature cows	Hiendleder et al., 2003
Temperament	0.38 (0.07)	Brown swiss dairy	2312	Mature cows	Kramer et al., 2013, Kramer et al., 2014
Temperament	0.08	Swedish Red	12513	mature cows	Carlström et al., 2016
Temperament	0.15	Swedish holstein	9413	mature cows	Carlström et al., 2016
Temperament at weaning	0.36 (not reported)	Embryo transfer beef calves	130	8-12m	Schmutz et al. 2001
Temperament- Habitutation	0.46 (not reported)	Embryo transfer beef calves	130	8-12m	Schmutz et al. 2001
Docility	0.18	Limousin	2781	heifers	Phocas et al., 2006
Docility score when handled	0.55 (0.15)	German simmental	123	Beef calves	Gauly et al., 2001
Docility score when handled	0.61 (0.17)	German angus	119	Beef calves	Gauly et al., 2001
Docility score before handling	0.17 (0.12)	German simmental	123	Beef calves	Gauly et al., 2001
Docility score before handling	0.13 (0.11)	German angus	119	Beef calves	Gauly et al., 2001
Aggressiveness
Aggressiveness	0.12 (0.08)	Brown swiss dairy	2309	Mature cows	Kramer et al., 2013, Kramer et al., 2014
Aggression during separation	0	German angus	123	Beef calves	Gauly et al., 2002
Aggression during separation	0.09 (0.1)	German simmental	140	Beef calves	Gauly et al., 2001
Aggression during restraint	0.00 to 0.04 (0.06)	German angus	123	Beef calves	Gauly et al., 2001
Aggression during restraint	0.00 to 0.10 (0.08)	German simmental	140	Beef calves	Gauly et al., 2001
Chute score
Chute score	0.15 (0.06)	German Angus	706	278 ± 63 days	Hoppe et al., 2010
Chute score	0.18 (0.07)	German Simmental	667	202 ± 49 days	Hoppe et al., 2010
Chute score	0.17 (0.07)	Charolais	556	263 ± 72 days	Hoppe et al., 2010
Chute score	0.11 (0.08)	Limousin	424	233 ± 69 days	Hoppe et al., 2010
Chute score	0.33 (0.1)	Hereford	697	194 ± 42 days	Hoppe et al., 2010
Flight speed
Flight speed	0.36(0.06)	Hereford	697	194 ± 42 days	Hoppe et al., 2010
Flight speed	0.28(0.07)	German simmental	667	202 ± 49 days	Hoppe et al., 2010
Flight speed	0.2 (0.08)	german angus	706	278 ± 63 days	Hoppe et al., 2010
Flight speed	0.11(0.7)	Limousin	424	233 ± 69 days	Hoppe et al., 2010
Flight speed	0.25(0.1)	charolais	556	263 ± 72 days	Hoppe et al., 2010
Flight speed	0.49 (0.18)	Beef composite	302		Nkrumah et al., 2007
Flight Speed	0.34 (0.11)	Beef composite steers	1141		Rolfe et al., 2011
Flight speed	0.25 - 0.30 (<=0.11)	Beef composite	917-976		Weaber et al., 2010
Restrained
Restrained in crush	0.16 - 0.31(>=0.07)	Limousin	1440	Between 180 and 280 d	Benhajali et al., 2010
Restrained in crush	0.11 to 0.31 (>=0.07)	Limousin	1282	Between 80 and 179 d	Benhajali et al., 2010
Behaviour Score when tethered	0.06 - 0.1 (>=0.06)	German angus	249 - 271	5, 19 or 33 days	Gauly et al., 2002
Behaviour Score when tethered	0.17 - 0.29 (>=0.12)	German simmental	192 - 219	5, 19 or 33 days	Gauly et al., 2002

## Sheet: Supplementary Tables S3
Supplementary Tables S3: Gene associations reported in studies returned by the search criteria
BTA chromosome	Behavioural trait	Gene name (Gene 100 kb upstream or downstream)	Genotype/ sample	Reference
1	Temperament and habituation	BMS574	130 beef calves	Schmutz et al., 2001
1	Habituation to Standing alert in Social separation	BM6438	189 Charolais Holstein cross cattle	Gutierrez-Gil et al., 2008
1	Habituation to vocalisation during Social separtaion	BMS4044	189 Charolais Holstein cross cattle	Gutierrez-Gil et al., 2008
1	Milking temperament	(GAP43 and LSAMP)	4,381 Holstein cows	Chen et al., 2020
1	Milking temperament		4,381 Holstein cows	Chen et al., 2020
1	Temperament at weighing	BMS1928	417 German simmental	Glenske et al., 2011
2	Milking temperament	(KCNJ3)	4,381 Holstein cows	Chen et al., 2020
3	Milking temperament	(FCRL5, LOC100849046, LOC112445937*, LOC107132121*, LOC101904923*, LOC112445938*, LOC784007, and LOC112445939*)	4,381 Holstein cows	Chen et al., 2020
3	Milking temperament	(CD2, LOC112445966*, and IGSF3)	4,381 Holstein cows	Chen et al., 2020
3	Milking temperament		4,381 Holstein cows	Chen et al., 2020
4	Habituation to vocalisation during Social separtaion	MAF50-DIK26	189 Charolais Holstein cross cattle	Gutierrez-Gil et al., 2008
4	Habituation to Standing alert in Social separtaion	MAF50-DIK26	189 Charolais Holstein cross cattle	Gutierrez-Gil et al., 2008
5	Temperament and habituation	RM103	130 beef calves	Schmutz et al., 2001
5	Temperament		872 Holsteins	Hiendleder et al., 2003
6	Flight speed	83704_234	1,057 Beef compostie steers age 223-317 days	Lindholm-Perry et al., 2015
6	Flight speed	Hapmap24041-BTC-041151	1,057 Beef compostie steers age 223-317 days	Lindholm-Perry et al., 2015
6	Flight speed	Hapmap27082-BTC-041131	1,057 Beef compostie steers age 223-317 days	Lindholm-Perry et al., 2015
6	Aggressivness during gestation	ARS-BFGL-NGS-43857	3,274 Charolais cows	Vallee et al., 2016
6	Habituation to walking/escaping/running during social separtion	DIK5076-BM1329	189 Charolais Holstein cross cattle	Gutierrez-Gil et al., 2008
6	Milking temperament		4,381 Holstein cows	Chen et al., 2020
6	Milking temperament		4,381 Holstein cows	Chen et al., 2020
7	Vocalisation	RM6-BM1853	191 Charolais Holstein cross cattle	Gutierrez-Gil et al., 2008
7	Habituation to vocalisation during Social separtaion	ILSTS006-INRA53	189 Charolais Holstein cross cattle	Gutierrez-Gil et al., 2008
8	Habituation to walking/escaping/running during social separtion	DIK75-CSSM47	189 Charolais Holstein cross cattle	Gutierrez-Gil et al., 2008
8	Milking temperament	(NXNL2)	4,381 Holstein cows	Chen et al., 2020
8	Milking temperament	(GRIN3A and PPP3R2)	4,381 Holstein cows	Chen et al., 2020
9	Temperament and habituation	ILSTS013	130 beef calves	Schmutz et al., 2001
9	Vocalisation (habituation)	BM2504-UWCA9	189 Charolais Holstein cross cattle	Gutierrez-Gil et al., 2008
9	Habituation to walking/escaping/running during social separtion	BM888-CSRM60	189 Charolais Holstein cross cattle	Gutierrez-Gil et al., 2008
9	Milking temperament		4,381 Holstein cows	Chen et al., 2020
9	Milking temperament	(LOC101905771* and LOC112448126*)	4,381 Holstein cows	Chen et al., 2020
9	Milking temperament	(TBC1D32)	4,381 Holstein cows	Chen et al., 2020
9	Milking temperament		4,381 Holstein cows	Chen et al., 2020
9	Milking temperament	(RARS2, SLC35A1, CFAP206, LOC112448057*, and C9H6orf163)	4,381 Holstein cows	Chen et al., 2020
9	Milking temperament	(PRR18, SFT2D1, LOC101903545*, MPC1, LOC107132798*, LOC101903629*, and RPS6KA2)	4,381 Holstein cows	Chen et al., 2020
10	Habituation to vocalisation during Social separtaion	BMS528-TGLA378	189 Charolais Holstein cross cattle	Gutierrez-Gil et al., 2008
10	Milking temperament		4,381 Holstein cows	Chen et al., 2020
10	Milking temperament	(NEO1, HCN4 and REC114)	4,381 Holstein cows	Chen et al., 2020
11	Temperament and habituation	ILSTS036	130 beef calves	Schmutz et al., 2001
11	Habituation to Standing alert in Social separtaion	ILSTS100-IDVGA3	189 Charolais Holstein cross cattle	Gutierrez-Gil et al., 2008
11	Milking temperament	(LRRTM4, and LOC112448801*)	4,381 canadian holstein cows	Chen et al., 2020
12	Milking temperament		4,381 canadian holstein cows	Chen et al., 2020
12	Milking temperament		4,381 canadian holstein cows	Chen et al., 2020
14	Temperament	RM180	130 beef calves	Schmutz et al., 2001
14	Milking temperament		4,381 canadian holstein cows	Chen et al., 2020
15	Temperament and habituation	ADCY2	130 beef calves	Schmutz et al., 2001
16	Habituation to walking/escaping/running during social separtion	BM121	189 Charolais Holstein cross cattle	Gutierrez-Gil et al., 2008
16	Vocalisation	ETH11-BM719	191 Charolais Holstein cross cattle	Gutierrez-Gil et al., 2008
16	standing alert test 1	HUJ625-DIK4011	191 Charolais Holstein cross cattle	Gutierrez-Gil et al., 2008
16	Milking temperament	(KCTD3 and USH2A)	4,381 canadian holstein cows	Chen et al., 2020
16	Milking temperament		4,381 canadian holstein cows	Chen et al., 2020
16	Milking temperament		4,381 canadian holstein cows	Chen et al., 2020
17	Aggressivness during gestation	ARS-BFGL-BAC-32128	3,274 charolais cows	Vallee et al., 2016
17	Milking temperament	(HSPB8 and SRRM4)	4,381 canadian holstein cows	Chen et al., 2020
18	Vocalisation	IDVGA31-ABS13	191 Charolais Holstein cross cattle	Gutierrez-Gil et al., 2008
18	Temperament		872 Holsteins	Hiendleder et al., 2003
18	Milking temperament	(BOSTAUV1R417, BOSTAUV1R418, BOSTAUV1R419, LOC112442216, LOC112442217, LOC101910094, LOC101903564*, LOC787057, and LOC112442214)	4,381 canadian holstein cows	Chen et al., 2020
19	Habituation to walking/escaping/running during social separtion	BMS2142-CSSM65	189 Charolais Holstein cross cattle	Gutierrez-Gil et al., 2008
19	standing alert test 2	CSSM65-ETH3	189 Charolais Holstein cross cattle	Gutierrez-Gil et al., 2008
19	Vocalisation (habituation)	CSSM65-ETH3	189 Charolais Holstein cross cattle	Gutierrez-Gil et al., 2008
20	flight distance test1	DIK15-BM5004	193 Charolais Holstein cross cattle	Gutierrez-Gil et al., 2008
21	Habituation to walking/escaping/running during social separtion	HEL10-TGLA337	189 Charolais Holstein cross cattle	Gutierrez-Gil et al., 2008
21	Milking temperament	(OTUD7A, LOC530472, LOC101907006*, ADAMTS7, TBC1D2B and LOC112443141*)	4,381 canadian holstein cows	Chen et al., 2020
22	Milking temperament	(EEFSEC, LOC107131703*, RUVBL1, SEC61A1, LOC112443432*, KBTBD12, and MGLL)	4,381 canadian holstein cows	Chen et al., 2020
22	Milking temperament		4,381 canadian holstein cows	Chen et al., 2020
23	Milking temperament		4,381 canadian holstein cows	Chen et al., 2020
24	Milking temperament		4,381 canadian holstein cows	Chen et al., 2020
25	flight distance test1	BM737-INRA222	193 Charolais Holstein cross cattle	Gutierrez-Gil et al., 2008
25	Vocalisation	BM737-INRA222	191 Charolais Holstein cross cattle	Gutierrez-Gil et al., 2008
25	Vocalisation (habituation)	BM737-INRA222	189 Charolais Holstein cross cattle	Gutierrez-Gil et al., 2008
26	Vocalisation (habituation)	ABS12-HEL11	189 Charolais Holstein cross cattle	Gutierrez-Gil et al., 2008
27	Milking temperament		4,381 canadian holstein cows	Chen et al., 2020
27	Milking temperament		4,381 canadian holstein cows	Chen et al., 2020
27	Milking temperament	(ZMAT4)	4,381 canadian holstein cows	Chen et al., 2020
27	Milking temperament		4,381 canadian holstein cows	Chen et al., 2020
27	Milking temperament		4,381 canadian holstein cows	Chen et al., 2020
27	Milking temperament		4,381 canadian holstein cows	Chen et al., 2020
27	Milking temperament	(ZNF385D)	4,381 canadian holstein cows	Chen et al., 2020
28	flight distance test2	BP23	191 Charolais Holstein cross cattle	Gutierrez-Gil et al., 2008
29	Habituation to vocalisation during Social separtaion	RM44-MNB166	189 Charolais Holstein cross cattle	Gutierrez-Gil et al., 2008
29	flight distance test1	DIK94-MNB101	193 Charolais Holstein cross cattle	Gutierrez-Gil et al., 2008
29	flight distance test2	DIK94-MNB101	191 Charolais Holstein cross cattle	Gutierrez-Gil et al., 2008
29	Temperament		872 Holsteins	Hiendleder et al., 2003
29	Milking temperament	(NELL1)	4,381 canadian holstein cows	Chen et al., 2020
X	Maternal care	ARS-BFGL-NGS-40212	3,274 Charolais cows	Vallee et al., 2016
XY	Temperament		872 Holsteins	Hiendleder et al., 2003
	Temperament	ILSTS008	130 beef calves	Schmutz et al., 2001

## Sheet: Supplementary Tables S4
Supplementary Tables S4: Single Nucleotide Polymorphisms (SNP) which were found to have associations with behavioural traits in studies returned by the search criteria
BTA chromosome	Behavioural trait	SNP ID	Gene name(Gene 100 kb upstream or downstream)	Genotype/ sample	Reference
1	Exit velocity, Temperament score	rs109576799	DRD3	412 Charolais cows	Garza-Brenner., 2017
2	Open field test- Duration Inactivity (s)	rs109193448	-	147 German Holstein x Charolais	Freidrich et al., 2016
2	Open field test- Duration Inactivity (s)	rs111021714	TMEM163	147 German Holstein x Charolais calves 87-93 days old	Freidrich et al., 2016
2	Open field test- Duration Inactivity (s)	rs43332694		147 German Holstein x Charolais calves 87-93 days old	Freidrich et al., 2016
3	Novel object test- Duration Exploration (s)	BTA-122016-no-rs		147 German Holstein x Charolais calves 87-93 days old	Freidrich et al., 2016
4	General temperament	BovineHD0400004398	(TAC1)	1,126 Brown Swiss cattle	Kramer et al., 2014
4	Novel object test- Duration Exploration (s)	rs29027498		147 German Holstein x Charolais calves 87-93 days old	Freidrich et al., 2016
6	Open field test- Duration Exploration (s)	rs41255467	OCIAD2	147 German Holstein x Charolais calves 87-93 days old	Freidrich et al., 2016
7	Novel object test- Duration Activity (s)	rs43708473	TMEM232	147 German Holstein x Charolais calves 87-93 days old	Freidrich et al., 2016
8	General temperament	BovineHD0800030109	(AKAP2, TXN, TXNDC80)	1,126 Brown Swiss cattle	Kramer et al., 2014
8	Aggressiveness	BovineHD0800017506		1,126 Brown Swiss cattle	Kramer et al., 2014
8	Open field test- Duration Activity (s)	rs109064778		147 German Holstein x Charolais calves 87-93 days old	Freidrich et al., 2016
9	Novel object test- Duration Exploration (s)	rs109313646	LOC781799	147 German Holstein x Charolais calves 87-93 days old	Freidrich et al., 2016
9	Novel object test- Duration Exploration (s)	rs111019360		147 German Holstein x Charolais calves 87-93 days old	Freidrich et al., 2016
10	Novel object test- Duration Activity (s)	rs110025880	HCN4	147 German Holstein x Charolais calves 87-93 days old	Freidrich et al., 2016
10	Novel object test- Duration Exploration (s)	rs41256789	62.16	147 German Holstein x Charolais calves 87-93 days old	Freidrich et al., 2016
10	Novel object test- Duration Exploration (s)	rs109741931	USP3	147 German Holstein x Charolais calves 87-93 days old	Freidrich et al., 2016
10	Novel object test- Duration Inactivity (s)	rs42838073		147 German Holstein x Charolais calves 87-93 days old	Freidrich et al., 2016
10	Novel object test- Duration Exploration (s)	rs42838073		147 German Holstein x Charolais calves 87-93 days old	Freidrich et al., 2016
10	Novel object test- Duration Exploration (s)	Hapmap31150-BTA-152385		147 German Holstein x Charolais calves 87-93 days old	Freidrich et al., 2016
11	Pen score	rs134604486	POMC	412 Charolais cows	Garza-Brenner., 2017
11	Pen score	rs137756569	POMC	412 Charolais cows	Garza-Brenner., 2017
12	Exit velocity, Tempermanet score	rs43696138	HTR2A	412 Charolais cows	Garza-Brenner., 2017
12	Novel object test- Duration Inactivity (s)	Hapmap48681-BTA-19661	ATP8A2	147 German Holstein x Charolais calves 87-93 days old	Freidrich et al., 2016
14	Milking temperament	BovineHD1400015525		1,126 Brown Swiss cattle	Kramer et al., 2014
14	Open field test- Duration Inactivity (s)	rs108979436	ST3GAL1	147 German Holstein x Charolais calves 87-93 days old	Freidrich et al., 2016
14	Novel object test- Duration Inactivity (s)	rs109784719		147 German Holstein x Charolais calves 87-93 days old	Freidrich et al., 2016
14	Novel object test- Duration Exploration (s)	rs109784719		147 German Holstein x Charolais calves 87-93 days old	Freidrich et al., 2016
14	Novel object test- Duration Inactivity (s)	rs110245129	MATN2	147 German Holstein x Charolais calves 87-93 days old	Freidrich et al., 2016
14	Novel object test- Duration Inactivity (s)	rs41666787		147 German Holstein x Charolais calves 87-93 days old	Freidrich et al., 2016
15	Pen score	rs135155082	DRD2	412 Charolais cows	Garza-Brenner., 2017
15	Novel object test- Duration Exploration (s)	rs109494085	FCHSD2	147 German Holstein x Charolais calves 87-93 days old	Freidrich et al., 2016
16	Novel object test- Duration Exploration (s)	rs109513733	MEGF6	147 German Holstein x Charolais calves 87-93 days old	Freidrich et al., 2016
19	Open field test- Duration Inactivity (s)	rs29019596	IGF2BP1	147 German Holstein x Charolais calves 87-93 days old	Freidrich et al., 2016
19	Novel object test- Duration Exploration (s)	rs17597495		147 German Holstein x Charolais calves 87-93 days old	Freidrich et al., 2016
19	Novel object test- Duration Exploration (s)	Hapmap38959-BTA-44727		147 German Holstein x Charolais calves 87-93 days old	Freidrich et al., 2016
19	Novel object test- Duration Inactivity (s)	rs110894302		147 German Holstein x Charolais calves 87-93 days old	Freidrich et al., 2016
20	Aggressiveness	BovineHD2000018921	(ADCY2)	1,126 Brown Swiss cattle	Kramer et al., 2014
21	Open field test- Duration Activity (s)	BTA-12468-no-rs	LOC782362	147 German Holstein x Charolais calves 87-93 days old	Freidrich et al., 2016
21	Open field test- Duration Activity (s)	rs110780905		147 German Holstein x Charolais calves 87-93 days old	Freidrich et al., 2016
22	Open field test- Duration Inactivity (s)	rs109674592	SPINK8	147 German Holstein x Charolais calves 87-93 days old	Freidrich et al., 2016
22	Open field test- Duration Inactivity (s)	rs110027993	PTPN23	147 German Holstein x Charolais calves 87-93 days old	Freidrich et al., 2016
24	Open field test- Duration Inactivity (s)	rs29012505		147 German Holstein x Charolais calves 87-93 days old	Freidrich et al., 2016
24	Open field test- Duration Inactivity (s)	Hapmap47669-BTA-59022	NFATC1	147 German Holstein x Charolais calves 87-93 days old	Freidrich et al., 2016
24	Open field test- Duration Activity (s)	rs109679723		147 German Holstein x Charolais calves 87-93 days old	Freidrich et al., 2016
25	Novel object test- Duration Activity (s)	rs109243151	LITAF	147 German Holstein x Charolais calves 87-93 days old	Freidrich et al., 2016
26	Pen score	rs110365063	SLC18A2	412 Charolais cows	Garza-Brenner., 2017
26	Novel object test- Duration Inactivity (s)	rs110898125		147 German Holstein x Charolais calves 87-93 days old	Freidrich et al., 2016
28	Novel object test- Duration Activity (s)	rs42138859	MYPN	147 German Holstein x Charolais calves 87-93 days old	Freidrich et al., 2016
29	Novel object test- Duration Exploration (s)	rs108965864	LOC524642	147 German Holstein x Charolais calves 87-93 days old	Freidrich et al., 2016
29	Novel object test- Duration Exploration (s)	rs42169108		147 German Holstein x Charolais calves 87-93 days old	Freidrich et al., 2016
29	Novel object test- Duration Exploration (s)	rs43099931		147 German Holstein x Charolais calves 87-93 days old	Freidrich et al., 2016
X	Novel object test- Duration Activity (s)	rs29025765		147 German Holstein x Charolais calves 87-93 days old	Freidrich et al., 2016

## Sheet: Supplementary Tables S5
Supplementary Tables S5: Relationship between behavioural traits and production traits reported
Production trait	Behavioural trait	Correlation	Reported Relationship	Reference
Carcass quality
Ultrasound eye muscle area- Limousin bull	Docility	-0.08 (95% CI –0.36 to –0.03)	No clear correlation	Walkom et al., 2018
Ultrasound rib fat depth- Limousin bull	Docility	-0.11 (95% CI –0.18 to 0.25)	No clear correlation	Walkom et al., 2018
Ultrasound rump depth- Limousin bull	Docility	-0.08 (95% CI –0.27 to 0.05)	No clear correlation	Walkom et al., 2018
Ultrasound eye muscle area- Limousin heifer	Docility	-0.08 (95% CI –0.38 to –0.05)	No clear correlation	Walkom et al., 2018
Ultrasound rib fat depth- Limousin heifer	Docility	-0.1 (95% CI –0.26 to 0.12)	No clear correlation	Walkom et al., 2018
Ultrasound rump depth- Limousin heifer	Docility	-0.09 (95% CI –0.32 to –0.01)	No clear correlation	Walkom et al., 2018
Ultrasound eye muscle area- Angus bull	Docility	-0.04 (95% CI –0.12 to –0.04)	No clear correlation	Walkom et al., 2018
Ultrasound rib fat depth- Angus bull	Docility	-0.05 (95% CI –0.15 to –0.04)	No clear correlation	Walkom et al., 2018
Ultrasound rump depth- Angus bull	Docility	-0.05 (95% CI –0.22 to –0.04)	No clear correlation	Walkom et al., 2018
Ultrasound eye muscle area- Angus heifer	Docility	-0.04 (95% CI –0.10 to –0.05)	No clear correlation	Walkom et al., 2018
Ultrasound rib fat depth- Angus heifer	Docility	-0.04 (95% CI –0.07 to 0.08)	No clear correlation	Walkom et al., 2018
Ultrasound rump depth- Angus heifer	Docility	-0.04 (95% CI –0.10 to 0.05)	No clear correlation	Walkom et al., 2018
Marbling	Temperament	-0.03	No clear correlation	Takeda et al., 2017
Marbling	Temperament (Grouped score)	0.05	No clear correlation	Takeda et al., 2017
Carcass weight	Temperament	-0.56	Favourable, moderate	Takeda et al., 2017
Carcass weight	Temperament (Grouped score)	-0.49	Favourable, moderate	Takeda et al., 2017
Carcass weight	isolation test	significant	Favourable	Turner et al., 2014
Marbling	Chute Score	-0.08(0.06)	No clear correlation	Torres-Vazquez et al.,2016
Longissimus area	Flight score	slope -5.9	favourable significant	Café et al., 2011
Marbling	Flight score	slope- -79.4	favourable significant	Café et al., 2011
Marbling	Disposition score	correlation coefficient -0.085	No clear correlation, significant P<0.05)	Reinhardt et al., 2009
Rib eye area	Temperament	0.16 to 0.28	Unfavourable, weak	Takeda et al., 2017
Rib thickness	Temperament	*-0.51 to -0.59	Favourable, moderate	Takeda et al., 2017
Subcutaneous fat thickness	Temperament	*-0.13 to -0.26	Unfavourable, weak	Takeda et al., 2017
Tenderness	Isolation score	Significant	Unfavourable	Turner et al., 2013
Ultrasound back fatness	Flight Score	0.36 (0.23)	Unfavourable, moderate	Nkrumah et al., 2007
Ultrasound Longissimus area	Flight Score	0.81 (0.16)	Unfavourable, strong	Nkrumah et al., 2007
Ultrasound marbling	Flight Score	-0.13 (0.23)	Favourable, weak	Nkrumah et al., 2007
Warner Bratzler shear force	Flight score	−0.10±0.20	Favourable, weak	Weaber et al., 2010
Warner Bratzler shear force	Exit velocity	-.10 (0.20)	No clear correlation	Weaber et al., 2010
Yield estimate	Temperament	0.31 to 0.45	Unfavourable, moderate	Takeda et al., 2017
Fertility and milk production
6 wk PR (6 week pregnancy rate)	Temperament	0.05(<=0.15)	No clear correlation	Haile-Mariam et al., 2004
Age at puberty	Docility	-0.32 (0.14)	Unfavourable, moderate	Phocas et al., 2006
Age at puberty	Aggressiveness	-0.44 (0.14)	Unfavourable, moderate	Phocas et al., 2006
Gestation length- Angus	Docility	-0.04 (95% CI –0.02 to –0.14)	No clear correlation	Walkom et al., 2018
Angus scrotal circumference	Docility	-0.04 (95% CI –0.20 to –0.03)	No clear correlation	Walkom et al., 2018
Calving Ease	Docility	0.13 (0.14)	Favourable, weak	Phocas et al., 2006
Calving Ease	Aggressiveness	-0.25 (0.10)	Favourable, weak	Phocas et al., 2006
Calving interval	Temperament	0.06(<=0.15)	No clear correlation	Haile-Mariam et al., 2004
Calving weight	Docility	-0.04 (0.11)	No clear correlation	Phocas et al., 2006
Calving weight	Aggressiveness	-0.24 (0.08)	Favourable, weak	Phocas et al., 2006
Calving to first service	Temperament	0(<=0.15)	No correlation	Haile-Mariam et al., 2004
Connection time	Farmer assessed Temperament	-0.29	Favourable, moderate	Stephansen et al., 2018
Connection time	Handling temperament	-0.02	No clear correlation	Stephansen et al., 2018
Days to first heat	Temperament	-0.16 (0.02)	Unfavourable, weak	Kramer et al., 2013
Days to first heat	Milking temperament	-0.28 (0.02)	No clear correlation	Kramer et al., 2013
Days to first heat	Aggressiveness	0.05 (0.02)	No clear correlation	Kramer et al., 2013
Fat yield	Temperament	-0.14	Favourable, weak	Czister et al., 2016
Fertility	Docility	0.55 (0.22)	Favourable, moderate	Phocas et al., 2006
Fertility	Aggressiveness	-0.44 (0.14)	Favourable, moderate	Phocas et al., 2006
First service non return rate	Temperament	-0.38(<=0.15)	Unfavourable, moderate	Haile-Mariam et al., 2004
Hostein Attachment failure	Temperament	-0.44	Favourable, moderate	Carlström et al., 2016
Insemination Rate	Temperament	0.39(<=0.15)	Favourable, moderate	Haile-Mariam et al., 2004
Leakage- AMS	Temperament	-0.19 (0.11)	Unfavourable, weak	Wethal et al., 2019
Leakage- conventional	Temperament	-0.15 (0.04)	Unfavourable, weak	Wethal et al., 2019
Gestation length- Limousin	Docility	-0.04 (95% CI 0.05 to 0.22)	No clear correlation	Walkom et al., 2018
Scrotal circumference- Limousin	Docility	-0.06 (95% CI –0.17 to 0.05)	No clear correlation	Walkom et al., 2018
Maternal behaviour	Docility	0.17 (0.11)	Favourable, weak	Phocas et al., 2006
Maternal behaviour	Aggressiveness	-0.19 (0.09)	Favourable, weak	Phocas et al., 2006
Milk Fat	Time spent within 3 m of human	0.43	Favourable, significant	Breuer et al., 2000
Milk Fat	Flinch step and flinch step and kick when clusters on	-0.33	Favourable, not significant	Breuer et al., 2000
Milk Fat	Flinch step and kick when clusters on	-0.25	Favourable, not significant	Breuer et al., 2000
Milk protein	Time spent within 3 m of human	0.46	Favourable, significant	Breuer et al., 2000
Milk protein	Flinch step and flinch step and kick when clusters on	-0.38	Favourable, significant	Breuer et al., 2000
Milk protein	Flinch step and kick when clusters on	-0.37	Favourable, significant	Breuer et al., 2000
Milk yield	Time spent within 3 m of human	0.49	Favourable, highly significant	Breuer et al., 2000
Milk yield	Flinch step and flinch step and kick when clusters on	-0.44	Favourable, significant	Breuer et al., 2000
Milk yield	Flinch step and kick when clusters on	-0.39	Favourable, significant	Breuer et al., 2000
Milk yield	Temperament	-0.19	Favourable, weak	Czister et al., 2016
Milk yield	Docility	0.07 (0.10)	No clear correlation	Phocas et al., 2006
Milk yield	Aggressiveness	-0.20 (0.06)	Favourable, weak	Phocas et al., 2006
Milking speed	Temperament	-0.18	Favourable, weak	Czister et al., 2016
Milking speed	Temperament	0.18 (0.01)	Unfavourable, weak	Kramer et al., 2013
Milking speed	Milking temperament	-0.04 (0.02)	No clear correlation	Kramer et al., 2013
Milking speed	Aggressiveness	0.02 (0.02)	No clear correlation	Kramer et al., 2013
Milking speed	Milking temperament	−0.05 (0.086).	No clear correlation	Sewalem et al., 2011
Milking speed- AMS	Temperament	0.30 (0.06)	Favourable, moderate	Wethal et al., 2019
Milking speed- conventional	Temperament	0.16 (0.03)	Favourable, moderate	Wethal et al., 2019
N attachements per teat	Farmer assessed Temperament	-0.37	Favourable, moderate	Stephansen et al., 2018
N attachements per teat	Handling temperament	-0.1	Favourable, weak	Stephansen et al., 2018
Pelvic Opening	Docility	0.23 (0.13)	Favourable, weak	Phocas et al., 2006
Pelvic Opening	Aggressiveness	-0.58 (0.07)	Favourable, moderate	Phocas et al., 2006
Protein yield	Temperament	-0.18	Favourable, weak	Czister et al., 2016
Survival	Temperament	0.64(<=0.15)	Favourable, moderate	Haile-Mariam et al., 2004
Survival	Docility	0.083 (0.114)	No clear correlation	Varona et al., 2012
Survival	Docility	0.083	No clear correlation	Varona et al., 2012
Swedish Red attachment Failure	Temperament	-0.71	Favourable, moderate	Carlström et al., 2016
Growth and intake
120 day weight	Avoidance distance		Favourable, highly significant	Bacher et al., 2021
140 day weight	Avoidance distance		Favourable, highly significant	Bacher et al., 2021
Average Daily Gain	Chute score	Significant	Favourable	Turner et al., 2014
Average Daily Gain	Flight score	German Angus −0.13±0.22	Favourable, weak	Hoppe et al., 2010
Average Daily Gain	Flight score	Charolais −0.16±0.12	Favourable, weak	Hoppe et al., 2010
Average Daily Gain	Flight score	Hereford −0.58±0.11	Favourable, moderate	Hoppe et al., 2010
Average Daily Gain	Flight score	Limousin −0.27±0.27	Favourable, weak	Hoppe et al., 2010
Average Daily Gain	Chute score	German Simmental −0.34±0.18	Favourable, moderate	Hoppe et al., 2010
Average Daily Gain	Chute score	German Angus −0.04±0.12	No clear correlation	Hoppe et al., 2010
Average Daily Gain	Chute score	Charolais −0.29±0.17	Favourable, weak	Hoppe et al., 2010
Average Daily Gain	Chute score	Hereford −0.37±0.11	Favourable, moderate	Hoppe et al., 2010
Average Daily Gain	Chute score	Limousin −0.41±0.27	Favourable, moderate	Hoppe et al., 2010
Average Daily Gain	Flight Score	-0.25 (0.25)	Favourable, weak	Nkrumah et al., 2007
Average Daily Gain	Flight Score	0.07 (0.27)	No clear correlation	Rolfe et al., 2011
Daily Weight Gain- German Simmental	Docility before handling	-0.12 (0.07)	Favourable, weak	Gauly et al., 2002
Daily Weight Gain- German Simmental	Docility after handling	-0.12 (0.20)	Favourable, weak	Gauly et al., 2002
200 day weight- Angus	Docility	-0.04 (95% CI –0.21 to –0.08)	No clear correlation	Walkom et al., 2018
400 day weight- Angus	Docility	-0.03 (95% CI –0.22 to –0.09)	No clear correlation	Walkom et al., 2018
Average Daily Gain	Objective chute score		No clear correlation	Bruno et al., 2016
Carcass weight	Flight score	slope- -27	Favourable not significant	Café et al., 2011
Dry Matter Intake	Flight Score	-0.14 (0.25)	Favourable, weak	Rolfe et al., 2011
Dry Matter Intake	Flight Score	-0.11 (0.26)	Favourable, weak	Nkrumah et al., 2007
Dry Matter Intake	Flight Score		Calmer animals (lower FS) lower intake	Bruno et al., 2016
Feed Conversion Rate	Flight Score	0.40 (0.26)	Unfavourable, moderate	Nkrumah et al., 2007
Feeding behaviour	Personality traits	PCA- interactive, exploratory–active, and vocal–inactive explain 73% of variance in feeding behaviour		Neave et al., 2018
Final Body weight	Flight Score	-0.57 (0.29)	Favourable, moderate	Nkrumah et al., 2007
Growth to Food	Flight Score	0.18 (0.27)	Favourable, weak	Rolfe et al., 2011
Daily Weight Gain- German Angus	Docility before handling	0.07 (0.05)	No clear correlation	Gauly et al., 2002
Daily Weight Gain- German Angus	Docility after handling	-0.22 (0.21)	Favourable, weak	Gauly et al., 2002
200 day weight- Limousin	Docility	-0.05 (95% CI –0.36 to –0.18)	No clear correlation	Walkom et al., 2018
400 day weight- Limousin	Docility	-0.04 (95% CI –0.34 to –0.19)	No clear correlation	Walkom et al., 2018
Mid period Body weight	Flight Score	-0.17 (0.26)	Favourable, weak	Rolfe et al., 2011
Partial efficiancy of growth	Flight Score	0.72 (0.19)	Favourable, moderate	Nkrumah et al., 2007
Residual Feed Intake (genetic)	Flight Score	-.044 (0.23)	Favourable, moderate	Nkrumah et al., 2007
Residual Feed Intake (phenotypic)	Flight Score	-0.59 (0.45)	Favourable, moderate	Nkrumah et al., 2007
Residual Feed Intake	Flight Score	-0.07 (0.24)	No clear correlation	Rolfe et al., 2011
Weaning weight	Chute score	-0.12(0.06)	Favourable, weak	Torres-Vazquez et al.,2016
Yearling weight	Docility	0.08 (0.09)	No clear correlation	Phocas et al., 2006
Yearling weight	Aggressiveness	-0.18 (0.09)	Favourable, weak	Phocas et al., 2006
Yearling weight	Chute score	-0.10(0.05)	Favourable, weak	Torres-Vazquez et al.,2016
